# Supplementary material for: Quantifying Patterns of Change in Marine Ecosystem Response to Multiple Pressures
Source: PLoS One. 2015 Mar 17;10(3):e0119922. doi: 10.1371/journal.pone.0119922 (PMC4362946; doi:10.1371/journal.pone.0119922)
Supplement: S1 Data — (CSV) [file pone.0119922.s001.csv]

Year	PC-Based North Atlantic Oscillation Index (DJFM)		Accessed from: https://climatedataguide.ucar.edu/climate-data/hurrell-north-atlantic-oscillation-nao-index-pc-based
1899	-0.64
1900	-1.3
1901	-0.33
1902	-0.66
1903	1.39
1904	0.04
1905	0.87
1906	0.87
1907	1.13
1908	0.6
1909	-0.46
1910	0.47
1911	0.51
1912	-0.37
1913	1.47
1914	0.52
1915	-0.67
1916	-0.18
1917	-1.14
1918	0.06
1919	-0.84
1920	1.63
1921	0.74
1922	0.64
1923	0.41
1924	-0.61
1925	1.13
1926	-0.26
1927	0.53
1928	0.21
1929	-0.55
1930	0.47
1931	-0.65
1932	-0.05
1933	-0.05
1934	1
1935	0.11
1936	-1.92
1937	-0.11
1938	0.57
1939	-0.09
1940	-1.91
1941	-1.2
1942	-1.04
1943	0.66
1944	0.56
1945	-0.05
1946	-0.23
1947	-1.82
1948	0.3
1949	1.06
1950	0.53
1951	-0.9
1952	-0.11
1953	0.02
1954	0.19
1955	-1.22
1956	-1.01
1957	0.09
1958	-1.24
1959	0.14
1960	-1.78
1961	0.78
1962	-0.89
1963	-1.25
1964	-0.82
1965	-0.78
1966	-1.53
1967	0.65
1968	-0.13
1969	-2.55
1970	-1.12
1971	-0.63
1972	0.16
1973	1.25
1974	0.42
1975	0.78
1976	1.27
1977	-1.31
1978	-0.52
1979	-1.4
1980	-0.31
1981	0.32
1982	-0.16
1983	1.31
1984	0.46
1985	-0.76
1986	0.03
1987	-0.63
1988	-0.13
1989	2.51
1990	1.98
1991	0.61
1992	1.8
1993	1.8
1994	0.9
1995	1.32
1996	-1.41
1997	0.75
1998	0.02
1999	0.69
2000	1.63
2001	-0.98
2002	0.66
2003	0.1
2004	-0.09
2005	0.38
2006	-0.87
2007	1.2
2008	1.1
2009	0.07
2010	-2.55
2011	-0.65
2012	1.63
2013	-1.66
2014	0.96
